# Supplementary material for: Adhesin Antibody-Grafted Mesoporous Silica Nanoparticles Suppress Immune Escape for Treatment of Fungal Systemic Infection
Source: Molecules. 2024 Sep 25;29(19):4547. doi: 10.3390/molecules29194547 (PMC11478059; doi:10.3390/molecules29194547)
Supplement: Supplementary file 1 [file molecules-29-04547-s001.zip]

Archive with 1 entries (1 files):
- molecules-3189522-supplementary.pdf
